# Supplementary material for: Characterisation of Immune and Neuroinflammatory Changes Associated with Chemotherapy-Induced Peripheral Neuropathy
Source: PLoS One. 2017 Jan 26;12(1):e0170814. doi: 10.1371/journal.pone.0170814 (PMC5268425; doi:10.1371/journal.pone.0170814)
Supplement: S2 Table — (XLSX) [file pone.0170814.s006.xlsx]

## Sheet: Fig 1
	Mechanical Allodynia Data (50% PWT-grams)		Raw data of Fig. 1: Effect of chemotherapy on mechanical sensitivity in C56BL/6J male mice.
					Paclitaxel
BASELINE	1.33	1.41	1.42	1.11	1.63	1.11	1.43	0.93	0.78	0.97	1.09	1.22	0.75	0.84	1.49	1.25
DAY 8	0.64	1.12	1.25	0.86	1.23	0.73	1.09	0.93	0.93	0.42	0.43	0.84	0.61	1.12	0.79	0.82
DAY 13	0.54	0.88	0.68	0.35	0.71	0.43	0.66	0.51	0.79	1.03	0.93	0.92	0.52	0.87	1.01	1.28
DAY 16	0.51	0.6	0.44	0.45	0.49	0.42	0.93	0.6	1.09	0.7	0.74	0.89	0.13	0.64	0.94	0.93
DAY 27	0.73	1.06	1.08	0.75	0.92	1.1	0.97	1.02	0.78		0.97	0.87	1.28	1.01	0.93	0.75
					Oxaliplatin
BASELINE	0.99	0.69	2.36	0.87	0.73	0.88	2.05	0.85	0.69	1.24	0.95	1.24	1.78	1.28	0.96	0.49
DAY 8	1.42	0.82	1.24	0.66	0.62	0.64	1.2	1	0.24	1.21	0.26	1.15	0.64	1.18	0.52	0.16
DAY 13	0.69	0.3	1.09	0.53	0.33	0.46	1.21	0.82	0.18	0.66	0.8	0.94	1.03	0.95	1.01	0.18
DAY 16	0.57	0.62	0.61	0.63	0.2	0.53	1.37	0.53	0.83	0.87	0.76	1.37	0.81	0.9	1.21	0.19
DAY 27	0.64	0.49	0.76	0.58	0.57	0.92	0.87	0.5	0.86	0.97	0.54	0.95	0.79	0.43	0.42	0.64
					Saline
BASELINE	2.26	1.11	0.9	0.88	0.91	1.16	1.15	1.4	1.28	0.93	0.58	1.25	1.23	0.7	1.05
DAY 8	1.35	1.47	1.39	0.73	0.79	0.93	0.81	0.85	1.24	0.52	1.07	0.96	1.07	0.46	1.18
DAY 13	1.7	0.6	0.92	0.5	0.73	0.79	1.11	1.08	1.02	0.94	0.89	1.02	0.74	0.59	1.5
DAY 16	0.83	0.6	1.66	0.61	1.22	0.64	0.87	1.14	1.07	1.05	0.77	1.04	0.69	0.88	0.74
DAY 27	1.62	0.86	0.83	0.77	0.53	1.01	0.84	1.05		0.84	0.95	0.54	1.05	0.87	1.43

## Sheet: Fig 2
			Raw data of Fig 2: Systemic inflammatory changes in the blood and spleen.
	Blood: CD45+ CD4+ cells (% of CD45+ lymphocyte singlets)									Spleen: IL-4+ (% of lymphocyte singlets)
	PTX		OXA		Saline					PTX		OXA		Saline
	10		17.7		5.98					2.56		12.3		3.83
	11.9		9.66		9.41					6.28		1.58		1.8
	12.7		18.8		7.19					5.92		7.14		3.78
	13.2		20		9.74					4.04		6.26		3.28
	15.1		18.2		12.6					2.41		8.3		5.39
	12.8		24.3		9.11					4.3		1.6		0.4
	22.5		21.2		7.9					0.4		6.8		0.8
	20.6		18		11.8					0.4				0.7
	19.3		21.8		15.1					0.5				0.5
	25.3		22.8		16
	Blood: CD45+ CD8+ cells (% of CD45+ lymphocyte singlets)
	PTX		OXA		Saline
	10.5		16.6		6.26
	10.1		11		8.62
	14.7		14		7
	9.14		16.4		7.24
	9.37		13		9.37
	9.84		17.3		9.8
	20.6		20.6		7
	21.2		17.7		15
	18.9		21.2		10.6
	26.8		21.1		15.7

## Sheet: Fig 3
		Raw data of Fig 3: Changes in regulatory T-cell population in inguinal lymph nodes following chemotherapy.
	Inguinal LN: CD4+ CD25+ FoxP3+ Tregs (D7)- % of lymphocytes singlets
	PTX		OXA		Saline
	4.36		3.36		4.46
	4.28		3.33		5.19
	4.04		2.94		4.13
	4.04		2.49		4.64
	4.48		2.66		3.93
	4.53		2.83		4.44
	Inguinal LN: CD4+ CD25+ FoxP3+ Tregs (D13)- % of lymphocytes singlets
	PTX		OXA		Saline
	4.3		2.5		3.6
	3.8		2.3		3.8
	3		2.8		3
	4		2.7		4.1

## Sheet: Fig 4
	Mechanical Allodynia Data (50% PWT-grams)		Raw data of Fig 4: Effect of regulatory T-cell repletion on oxaliplatin-induced mechanical allodynia in transgenic DEREG mice.
				DEREG SALINE VEHICLE
BASELINE	0.75	1.25	0.54	0.64	1.01	1.8
DAY 8	0.8	1.35	1.27	0.77	1.24	0.5
DAY 13	0.78	1.21	1.13	0.74	1.09	0.43
DAY 16	1.25	1.09	0.44	0.63	1.02	0.78
DAY 27	0.95	0.73	0.63	1.13	0.79	0.66
				DEREG OXA DT
BASELINE	0.92	1.43	2.04	0.86	1.15	0.82	1.09	1.63	0.52
DAY 8	0.48	0.65	0.67	0.87	0.29	0.37	0.71	0.54	1.34
DAY 13	0.13	0.33	0.33	0.93	0.55	0.44	0.62	0.45	1
DAY 16	0.18	0.69	0.44	0.73	0.23	0.56	0.15	0.69	0.71
DAY 27	0.18	1.18	1.42	1.04	0.77	0.8	0.81	1.19	1.37
				DEREG OXA VEHICLE
BASELINE	0.82	1.01	1.36	0.92	1.6	0.93	1.32	0.96
DAY 8	1.3	0.18	0.93	0.98	0.59	0.18	0.39	1.65
DAY 13	0.3	0.37	0.32	1.13	0.84	0.6	0.5	0.54
DAY 16	0.67	0.18	0.54	0.62	0.35	0.2	0.44	0.29
DAY 27	0.51	0.3	0.49	0.65	1.55	1.35	0.91	1.15

## Sheet: Fig 5
		Raw data of Fig 5: Chemotherapy-induced neuronal injury in the lumbar DRG.
		ATF-3 expression in the Lumbar DRGs (%)
Paclitaxel		Oxaliplatin		Saline
0.96819		0.719377		0.105485
0.813553		0.066934		0.842918
0.915248		0		0.651693
0.931105		0.666759		0.776779
0.872394		0.243111		0.096899
0.850679		0.426891		0.134409
0.548385		0.204528		0.449357
2.2581		0.062814		0.785123
		ATF-3+ cell bodies in Lumbar DRG (%)
IB4+		CGRP+		NF200+
22.2222		0		10
37.5		0		20
0		3.33333		30
12.5		0		41.6667
60		0
33.3333		0

## Sheet: Fig 6
		Raw data of Fig 6: Chemotherapy-induced immune cell changes in the lumbar DRG.
		IBA-1+ macrophages in the Lumbar DRGs (cells per mm2 area)
	PTX		OXA		Saline
	322.991		232.654		326.985
	294.312		219.869		297.844
	320.254		318.729		581.733
	369.143		291.578		532.63
	479.654		276.636		270.385
	498.547		241.781		418.777
	534.266		404.507		290.902
	566.609		398.749		301.755

## Sheet: Fig 7
			Raw data of Fig 7: Chemotherapy-induced astrocyte activation in the spinal cord dorsal horn.
		Activated Astrocytes in the Lumbar Spinal Cord (%GFAP immunoreactivity)
			Dorsal Horn							Ventral Horn
	PTX		OXA		Saline			PTX		OXA		Saline
								2.8545		1.829		2.08075
	5.197		4.269		3.47825			1.6475		1.16075		3.005
	5.826		4.317		5.65			2.1415		1.56975		3.319
	5.02		2.77375		5.205			1.5265		1.12875		3.552
	6.6735		2.40025		4.066			2.34		1.5155		2.5085
	6.7855		2.703		1.697			0.84125		2.208		4.4255
	5.225		3.6245		2.188			2.246		1.815		3.028
	4.715		4.055		3.1605			1.4025		1.5545		0.6075
	4.4165		3.197		3.5505			1.84175		2.2455		1.9825
	3.11575		2.7255		2.61075			0.8715		1.26725		0.564
	3.7535		2.1605		2.66725			1.4965		1.25375		1.4815
	3.3455		2.7015		1.863			2.0855		2.2245		2.106
	3.1895		3.1825		2.9475			1.196		0.691		2.27
	2.976		2.215		2.551			1.289		2.876		0.725
	3.2015		5.088		5.497			2.47125		3.2015		1.94525
	5.911		5.224		2.1395			2.9625		2.36275		1.2855
	2.42525		2.74275		2.8835			2.143		1.42525		2.838
	3.3095		3.43775		3.122			1.95025		1.475		1.55125
	3.42275		3.662		4.683			1.31025		1.40375		0.2235
	2.9605		2.7645		2.91875			1.2475		0.9375		2.738
	4.1455		0.539		0.4125			1.68425		0.983		0.3925
	2.7065		0.902		0.3			1.2175		1.4335
	2.75125		0.34		1.3915			2.192		1.254
	3.47925		2.3605		1.086			1.865		0.6255
			4.177							0.129
										0.147

## Sheet: Fig 8
			Raw data of Fig 8: Chemotherapy-induced changes in microglia in the spinal cord.
		IBA-1+ Migroglia/macrophages in Lumbar Spinal Cord (% IBA-1 immunoreactivity)
			Dorsal Horn							Ventral Horn
	PTX		OXA		Saline			PTX		OXA		Saline
	13.8545		11.071		7.6635			5.002		8.812
	10.6825		7.933		8.6875			5.0985		9.088		7.139
	11.9505		10.764		9.707			5.489		6.2045		6.5025
	10.4805		8.07		13.531			7.286		5.458		7.467
	11.829		8.6925		9.4885			4.463		7.0205		6.845
	11.087		6.059		8.5255			7.5645		5.2875		7.247
	7.851		9.3615		14.633			5.201		5.35		6.065
	11.018		8.746		12.038			6.1855		6.128		8.85
	8.519		8.226		13.356			6.011		4.426		6.3455
	13.766		12.199		14.3125			4.009		4.8435		5.4425
	9.643		6.479		13.4165			5.2855		4.3055		5.281
	8.6975		9.306		5.867			5.1565		6.4725		5.959
	9.198		13.3965		9.5065			6.957		9.8695		3.6155
	10.7765		14.507		7.441			5.1695		7.8515		5.819
	10.465		12		9.55			7.3		6.6915		5.697
	9.5765		9.779		7.6395			6.741		7.964		6.562
	11.854		11.9425		9.372			5.913		5.3325		3.2485
	8.6525		8.2705		6.407			5.0065		6.3115
	7.5645							4.235
	9.8205							6.587
	10.1645							5.936
		P2ry12+ Migroglia in Lumbar Spinal Cord (% P2ry12 immunoreactivity)
			Dorsal Horn							Ventral Horn
	PTX		OXA		Saline			PTX		OXA		Saline
	3.7575		3.895		5.2715			2.951		2.467		3.7895
	3.2435		4.85		6.4675			2.628		3.9415		4.0515
	4.6455		3.74		5.7405			3.3145		2.536		4.0825
	4.1885		4.651		6.663			2.8895		2.741		3.939
	4.5025		4.699		5.523			3.0295		2.112		3.524
	3.044		3.763		6.541			1.5685		1.445		4.2585
	4.319		3.378		5.7295			2.845		2.644		4.939
	3.9915		3.3575		4.779			3.01		1.962		4.079
	3.3765		2.7795		5.12			2.0235		0.9305		3.9
	4.4075		3.4705		5.311			3.2325		1.155		3.995
	4.13		3.101		4.1035			2.504		2.523		2.2675
	4.377		3.1745		4.1025			3.196		2.236		2.449
	5.306		3.157		5.103			3.506		2.7725		4.805
	5.406		4.3555		4.7345			2.926		2.1005		2.667
	4.9105		4.1165		6.835			3.1075		3.298		5.962
	4.6865				5.8885							4.1315
