# Supplementary material for: Characterisation of Immune and Neuroinflammatory Changes Associated with Chemotherapy-Induced Peripheral Neuropathy
Source: PLoS One. 2017 Jan 26;12(1):e0170814. doi: 10.1371/journal.pone.0170814 (PMC5268425; doi:10.1371/journal.pone.0170814)
Supplement: S3 Table — (XLSX) [file pone.0170814.s007.xlsx]

## Sheet: S1 Fig
Lymph nodes			Raw data of S1 Fig: Systemic inflammatory changes in the inguinal lymph nodes following chemotherapy.
	Day 7: CD4+ cells (% of lymphocytes singlets)						Day 7: IFN-y+ cells (% of lymphocytes singlets)						Day 7: IL-17a+ cells (% of lymphocytes singlets)						Day 7: IL-4+ cells (% of lymphocytes singlets)
	PTX	OXA	Saline				PTX	OXA	Saline				PTX	OXA	Saline				PTX	OXA	Saline
	45.7	46.3	48.7				11.2	9.2	10.3				3.76	4.17	1.88				3.76	10.2	2.76
	37.6	43.3	45				7.51	10.6	13.9				1.84	4.76	3.16				1.64	3.09	3.16
	44	46	43.3				10	9.91	9.31				2.83	3.44	4				5.74	7.54	11.3
	39	47.9	45.8				9.05	9.32	10.3				1.99	4.75	3.3				3.29	5.87	6.95
	37.4	47.9	46.5				8.19	9.78	13.1				0.86	3.6	4.5				2.1	9.35	4.12
	47.5	49	41.7				9.05	8.88	13.8				1.97	5.15	4.86				1.71	13.7	6.1
	39.1	30.1	40				13.1	30	7.8				2.4	2.3	1.1				4	5.7	1.9
	35.8	44.1	41.2				16	6.6	8				2.2	0.9	0.5				5.7	3.1	1.7
	34.7	40.3	40				5.2	5.9	8.1				0.5	0.7	1.3				1.7	2.4	3.2
	42.9	38.6	36.7				7.8	6.4	8				0.6	0.5	0.5				2.1	2.1	2.1
	Day 13: CD4+ cells (% of lymphocytes singlets)						Day 13: IFN-y+ cells (% of lymphocytes singlets)						Day 13: IL-17a+ cells (% of lymphocytes singlets)						Day 13: IL-4+ cells (% of lymphocytes singlets)
	PTX	OXA	Saline				PTX	OXA	Saline				PTX	OXA	Saline				PTX	OXA	Saline
	41.5	46.9	45.6				8.7	11.8	10				1.5	2.6	1.2				3.4	5.8	3.5
	44.4	47.4	34.2				9.2	9.5	12.2				1.9	2.2	2.1				3.9	5.7	4.2
	46	36.8	49.6				11.2	8.8	14.7				1.8	2.2	2.4				3.6	4.6	6.6
	42.9	42.6	28.6				9.6	7.9	9				2	2	1.9				4.5	3.8	3.8
	37.6	41.7	35.6
	44	49.4	36.3
	45.9	50.5	40.3
	50	53.7	50.8
	49.9	49.6	45.6
	49.6	51.6	45.9

## Sheet: S2 Fig
Spleen			Raw data of S2 Fig: Systemic inflammatory changes in the spleen following chemotherapy.
	Day 7: CD4+ cells (% of lymphocytes singlets)						Day 7: IFN-y+ cells (% of lymphocytes singlets)						Day 7: IL-17a+ cells (% of lymphocytes singlets)						Day 7: CD4+CD25+FoxP3+ Treg cells (% of lymphocytes singlets)
	PTX	OXA	Saline				PTX	OXA	Saline				PTX	OXA	Saline				PTX	OXA	Saline
	24.7	34.7	19.8				13.6	27.2	9.96				1.92	8.93	1.75				1.4	2.58	1.75
	23.1	16.7	22.5				11.4	9.26	13.5				2.27	1.25	2.01				2.05	1.88	1.7
	25.4	21.9	11.4				12.2	15.8	14.6				2.3	4.53	2.78				2.39	1.11	0.74
	22.7	35.9	26.1				11.5	13.1	11.6				2.06	2.41	2.02				1.39	2.94	1.66
	19.6	41.4	21.5				11.4	13.1	12.8				1.57	1.3	2.89				1.79		1.24
	22.4	39	39.2				8.39	16.4	13.1				1.85	0.6	0.5				1.72
	36.4	38	31.9				17.2	11.3	16.2				0.5	0.7	0.8
	32.5		34.3				16.1		14.3				0.4		0.3
	33.1		24.9				15.9		12				0.6		0.5
	Day 13: CD4+ cells (% of lymphocytes singlets)						Day 13: IFN-y+ cells (% of lymphocytes singlets)						Day 13: IL-17a+ cells (% of lymphocytes singlets)						Day 13: IL-4+ cells (% of lymphocytes singlets)
	PTX	OXA	Saline				PTX	OXA	Saline				PTX	OXA	Saline				PTX	OXA	Saline
	32.6	26	25.6				20.8	10.5	15				3	0.6	0.1				2.1	0.6	0
	30.6	41.5	32				24.4	12.6	30.1				1.6	1.6	2				1.1	1.8	1.4
	31.5	33.2	25.8				12.9	15.3	12.9				0.5	1.3	0.4				0.1	0.9	0.2
	16.3	26.5	23.2				16.8		13.7				1.2		0.3				0.7		0.1
	28	33.4	22.4				16.8		13.9				0		0				1		1.4
	21.4	28.4	25.8				20.2		26.1				0		0				1.8		2.1
	15.7	17.4	16.8				24.4		15.2				0		0.1				0		1.2
	18.3	20.2	16.9						20.2						0.4						0.2
	19.3	11.2	19.7
	17.5	20.3	17.9

## Sheet: S3 Fig
Blood			Raw data of S3 Fig: Systemic inflammatory changes in the blood following chemotherapy.
	Day 13: CD45+CD4+ cells (% of CD45+ lymphocytes singlets)								Day 13: CD45+CD8+ cells (% of CD45+ lymphocytes singlets)
	PTX	OXA	Saline						PTX	OXA	Saline
	17.6	5.88	5.16						19.8	11.8	17.5
	10.3	6.81	4.79						15.1	9.61	11.7
	6.23	5.25	5.69						14.1	9.85	19
	8.14	14.6	9						36.5	13	13.7
	13.7	10.9	6.87						22.8	10.2	16.6
	8.31	18.6	9.46						23	16	13.7
	25.3	20.2	20.8						15.3	15.6	13.6
	19.4	26.1	24.9						12.7	15	15.4
	17.5	26.4	10.2						13.1	13	9.5
	23.6	31.7	17.1						16.9	21.7	11.9

## Sheet: S4 Fig
			Raw data of S4 Fig: Inflammatory changes in the spinal cord and lumbar DRG following chemotherapy.
	Lumbar DRGs: CD45+CD4+ (% of CD45+ Lymphocyte Singlets)								Lumbar DRGs: CD45+CD8+ (% of CD45+ Lymphocyte Singlets)
	PTX	OXA	Saline						PTX	OXA	Saline
	0.2	0	0.48						0.67	0.65	0.46
	0	0	0.71						1.63	0.77	0.71
	0.49	0	0.84						0.49	0.1	1.12
	0.38	1.47	2.76						0.83	0.49	0.83
	0.65	0	0.98						0.65	0	0.45
	0.63		0.41						0.63		0.21
	Spinal Cord: CD45+CD4+ (% of CD45+ Lymphocyte Singlets)								Spinal Cord: CD45+CD4+ (% of CD45+ Lymphocyte Singlets)
	PTX	OXA	Saline						PTX	OXA	Saline
	0.19	0.19	0.23						0.27	0.29	0.49
	0.26	0.46	0.5						0.5	0.53	0.52
	0.15	0.11	0.16						0.34	0.33	0.35
	0.63	0.43	0.5						0.57	0.25	0.49
	0.57	0.61	0.31						0.42	0.57	0.52
	0.65	0.63	0.23						0.65	0.37	0.28
